# Supplementary material for: Massively Parallel Sequencing of Genes Implicated in Heritable Cardiac Disorders: A Strategy for a Small Diagnostic Laboratory
Source: Med Sci (Basel). 2017 Oct 10;5(4):22. doi: 10.3390/medsci5040022 (PMC5753651; doi:10.3390/medsci5040022)
Supplement: Supplementary file 1 [file medsci-05-00022-s001.zip]

Archive with 3 entries (3 files):
- Supplementary data 1.pdf
- Supplementary data 2.xlsx
- Supplementary figures.pdf
